# Supplementary material for: Exploring the association between housing insecurity and mental health among renters: A systematic review of quantitative primary and secondary studies
Source: PLoS One. 2026 Jan 16;21(1):e0294222. doi: 10.1371/journal.pone.0294222 (PMC12810827; doi:10.1371/journal.pone.0294222)
Supplement: S5 Appendix — (XLSX) [file pone.0294222.s005.xlsx]

## Sheet: Cross-Sectional
EXPLORING THE ASSOCIATION BETWEEN HOUSING INSECURITY AND MENTAL HEALTH AMONG RENTERS
SUPPLEMENTARY MATERIAL
Appendix S4. Reporting Quality Assessment of the included studies, Assessed for each study, Grouped by study design
Legend: y --> yes u --> unclear n --> no / --> not applicable
	Item No	Recommendation	Acharaya et al. (2022)		Sandel et al. (2018)		Chambers et al. (2015)		Burgard et al. (2012)		Vaquez-Vera et al. (2022)
Were the criteria for inclusion in the sample clearly defined?	1	The authors should provide clear inclusion and exclusion criteria that they developed prior to recruitment of the study participants. The inclusion/exclusion criteria should be specified (e.g., risk, stage of disease progression) with sufficient detail and all the necessary information critical to the study.	y		y		y		y		y
Were the study subjects and the setting described in detail?	2	The study sample should be described in sufficient detail so that other researchers can determine if it is comparable to the population of interest to them. The authors should provide a clear description of the population from which the study participants were selected or recruited, including demographics, location, and time period.	y		y		y		y		y
Was the exposure measured in a valid and reliable way?	3	The study should clearly describe the method of measurement of exposure. Assessing validity requires that a 'gold standard' is available to which the measure can be compared. The validity of exposure measurement usually relates to whether a current measure is appropriate or whether a measure of past exposure is needed.	n	Subjective risk of eviction measured with a single self-report item	y		y		n	Questions for catgorizing the three risk groups are not validated and no information on relaibility are presented	y
Were objective, standard criteria used for measurement of the condition?	4	It is useful to determine if patients were included in the study based on either a specified diagnosis or definition. This is more likely to decrease the risk of bias. Characteristics are another useful approach to matching groups, and studies that did not use specified diagnostic methods or definitions should provide evidence on matching by key characteristics.	/	No condition assessed	y		y		/	No condition assessed	/	No condition assessed
Were confounding factors identified?	5	Confounding has occurred where the estimated intervention exposure effect is biased by the presence of some difference between the comparison groups (apart from the exposure investigated/of interest). Typical confounders include baseline characteristics, prognostic factors, or concomitant exposures (e.g. smoking). A confounder is a difference between the comparison groups and it influences the di…	y		y		y		y		y
Were strategies to deal with confounding factors stated?	6	Strategies to deal with effects of confounding factors may be dealt within the study design or in data analysis. By matching or stratifying sampling of participants, effects of confounding factors can be adjusted for. When dealing with adjustment in data analysis, assess the statistics used in the study. Most will be some form of multivariate regression analysis to account for the confounding fac…	y		y		y		y		y
Were the outcomes measured in a valid and reliable way?	7	Read the methods section of the paper. If for e.g. lung cancer is assessed based on existing definitions or diagnostic criteria, then the answer to this question is likely to be yes. If lung cancer is assessed using observer reported, or self-reported scales, the risk of over- or under-reporting is increased, and objectivity is compromised. Importantly, determine if the measurement tools used wer…	y		y		n	Reliability of the hostility measure is alpha = .53	y		y
Was appropriate statistical analysis used?	8	As with any consideration of statistical analysis, consideration should be given to whether there was a more appropriate alternate statistical method that could have been used. The methods section should be detailed enough for reviewers to identify which analytical techniques were used (in particular, regression or stratification) and how specific confounders were measured. For studies utilizing …	y		y		y		y		y

## Sheet: Cohort
EXPLORING THE ASSOCIATION BETWEEN HOUSING INSECURITY AND MENTAL HEALTH AMONG RENTERS
SUPPLEMENTARY MATERIAL
Appendix S5. Quality Assessment of the included studies, Assessed for each study, Grouped by study design
Legend: y --> yes u --> unclear n --> no / --> not applicable
	Item No	Recommendation	Arundel et al. (2022)		Rodgers et al. (2019)		Desmond & Kimbro (2015)		Baker et al. (2020)		Elliott et al. (2021)		Leifheit et al. (2021)		Park & Seo (2020)		Tsai et al. (2020)		Pevalin (2009)		Mason et al. (2013)		Kim & Burgard (2022)		Li et al. (2022)		Vifor et al. (2022)		Bentley et al. (2016)		Ali & Wehby (2022)		Reeves et al. (2016)		Prentice & Scutella (2019)
Were the two groups similar and recruited from the same population?	1	Check the paper carefully for descriptions of participants to determine if patients within and across groups have similar characteristics in relation to exposure (e.g. risk factor under investigation). The two groups selected for comparison should be as similar as possible in all characteristics except for their exposure status, relevant to the study in question. The authors should provide clear …	n	Descriptive statistics of the groups/ potential group differences at baseline not reported	/	No control group	n	Significant group differences at various variables at baseline	n	Significant group differences at various variables at baseline	n	Not reported	/	No control group	n	Significant group differences at various variables at baseline	n	Significant group differences at various variables at baseline	n	Not reported	n	Descriptive statistics reported, but no group differences calculated	n	Significant group differences at various variables at baseline	n	Descriptive statistics reported, but no group differences calculated	n	Significant group differences at various variables at baseline	n	Descriptive statistics reported, but no group differences calculated	n	Significant group differences at various variables at baseline	n	Significant group differences at various variables at baseline	y
Were the exposures measured similarly to assign people to both exposed and unexposed groups?	2	A high quality study at the level of cohort design should mention or describe how the exposures were measured. The exposure measures should be clearly defined and described in detail. This will enable reviewers to assess whether or not the participants received the exposure of interest.	y		/	No group comparison	y		y		y		y		y		y		y		y		y		y		y		y		y		y		y
Was the exposure measured in a valid and reliable way?	3	The study should clearly describe the method of measurement of exposure. Assessing validity requires that a 'gold standard' is available to which the measure can be compared. The validity of exposure measurement usually relates to whether a current measure is appropriate or whether a measure of past exposure is needed. Reliability refers to the processes included in an epidemiological study to ch…	y		y		y		y		y		n	Expert consesus; no validation and no information on reliability	y		y		y		y		y		y		y		y		y		y		y
Were confounding factors identified?	4	Confounding has occurred where the estimated intervention exposure effect is biased by the presence of some difference between the comparison groups (apart from the exposure investigated/of interest). Typical confounders include baseline characteristics, prognostic factors, or concomitant exposures (e.g. smoking). A confounder is a difference between the comparison groups and it influences the di…	y		y		y		y		y		y		y		y		y		y		y		y		y		y		y		y		y
Were strategies to deal with confounding factors stated?	5	Strategies to deal with effects of confounding factors may be dealt within the study design or in data analysis. By matching or stratifying sampling of participants, effects of confounding factors can be adjusted for. When dealing with adjustment in data analysis, assess the statistics used in the study. Most will be some form of multivariate regression analysis to account for the confounding fac…	y		y		y		y		y		y		y		n	Not reported	y		y		y		y		y		y		y		u	Unclear how confounding factors were controlled for	y
Were the groups/ participants free of the outcome at the start of the study (or at the moment of exposure)?	6	The participants should be free of the outcomes of interest at the start of the study. Refer to the ‘methods’ section in the paper for this information, which is usually found in descriptions of participant/sample recruitment, definitions of variables, and/or inclusion/exclusion criteria.	y		/	Within-subject design; each participant serves as their own control	n	Depression at baseline not measured	y		n	Depression not assessed at baseline; within-subject design; each participant serves as their own control	n	Not reported; within-subject design; each participant serves as their own control	/	Within-subject design; each participant serves as their own control	/	Within-subject design; each participant serves as their own control	n	Not reported; within-subject design; each participant serves as their own control	/	Within-subject design; each participant serves as their own control	y		y		n	Participants not free of mental health issues at baseline	/	Within-subject design; each participant serves as their own control	/	Within-subject design; each participant serves as their own control	n	Not reported	n	Intervention group not free of mental health issues at baseline
Were the outcomes measured in a valid and reliable way?	7	Read the methods section of the paper. If for e.g. lung cancer is assessed based on existing definitions or diagnostic criteria, then the answer to this question is likely to be yes. If lung cancer is assessed using observer reported, or self-reported scales, the risk of over- or under-reporting is increased, and objectivity is compromised. Importantly, determine if the measurement tools used wer…	y		y		y		y		y		y		u	Unclear which depression measure used; no information on reliability and validity	y		y		y		y		y		y		y		n	Mental health measuered with a single item	n	Mental health measuered with a single item	y
Was the follow up time reported and sufficient to be long enough for outcomes to occur?	8	The appropriate length of time for follow up will vary with the nature and characteristics of the population of interest and/or the intervention, disease or exposure. To estimate an appropriate duration of follow up, read across multiple papers and take note of the range for duration of follow up. The opinions of experts in clinical practice or clinical research may also assist in determining an …	y		y		y		y		y		n	Only 2 weeks between waves	y		y		y		y		y		y		y		y		/	Repeated cross-sectional study design	n	Only 3 months between waves	y
Was follow up complete, and if not, were the reasons to loss to follow up described and explored?	9	It is important in a cohort study that a greater percentage of people are followed up. As a general guideline, at least 80% of patients should be followed up. Generally a dropout rate of 5% or less is considered insignificant. A rate of 20% or greater is considered to significantly impact on the validity of the study. However, in observational studies conducted over a lengthy period of time a hig…	n	Only complete cases analyses regarding key variables	n	Drop-out mentioned, but reasons for drop-out not described, analysed or discussed	y		y		n	Drop-out mentioned, but reasons for drop-out not described, analysed or discussed	n	Drop-out mentioned, but reasons for drop-out not described, analysed or discussed	n	Not reported	n	Drop-out mentioned, but reasons for drop-out not described, analysed or discussed	n	Not reported	y		y		y		n	Drop-out mentioned, but reasons for drop-out not described, analysed or discussed	n	Only reported for the income variable	/	Repeated cross-sectional study design	/	Repeated cross-sectional study design	n	Not reported
Were strategies to address incomplete follow up utilized?	10	Some people may withdraw due to change in employment or some may die; however, it is important that their outcomes are assessed. Selection bias may occur as a result of incomplete follow up. Therefore, participants with unequal follow up periods must be taken into account in the analysis, which should be adjusted to allow for differences in length of follow up periods. This is usually done by cal…	n	Only refreshment samples, no strategies to address incomplete follow up	n	Only complete case analyses regarding key variables	y		/	Insignificant drop-out and complete cases analyses	n	Only complete case analyses	n	Not reported	n	Not reported	y		n	Not reported	n	Only reported for the income variable	/	Insignificant drop-out and complete cases analyses	/	Insignificant drop-out and multiple imputation	n	Not reported	n	Only reported for the income variable	/	Repeated cross-sectional study design	/	Repeated cross-sectional study design	n	Not reported
Was appropriate statistical analysis used?	11	As with any consideration of statistical analysis, consideration should be given to whether there was a more appropriate alternate statistical method that could have been used. The methods section should be detailed enough for reviewers to identify which analytical techniques were used (in particular, regression or stratification) and how specific confounders were measured. For studies utilizing …	n	Not reported with sufficient detail	y		y		y		y		y		y		y		y		y		y		y		y		y		y		y		y
