# Supplementary material for: Exploring the association between housing insecurity and mental health among renters: A systematic review of quantitative primary and secondary studies
Source: PLoS One. 2026 Jan 16;21(1):e0294222. doi: 10.1371/journal.pone.0294222 (PMC12810827; doi:10.1371/journal.pone.0294222)
Supplement: S6 Appendix — (XLSX) [file pone.0294222.s006.xlsx]

## Sheet: GRADE
EXPLORING THE ASSOCIATION BETWEEN HOUSING INSECURITY AND MENTAL HEALTH AMONG RENTERS
SUPPLEMENTARY MATERIAL
Appendix S6. Certainty of evidence assessment (GRADE rating). Grouped by intervention (housing affordability vs. housing instability) and mental health outcome.
No. of studies	No. of participants	Effect	Study quality	Concerns about certainty (serious concerns: >50% of information is from studies at low risk of bias)	Inconsistency	Concerns about certainty	Indirectness	Concerns about certainty	Impresicion	Concerns about certainty	Publication bias	Concerns about certainty	Factors that can raise certainty in evidence	Judgement	Certainty
Housing affordability - Overall mental health, well-being, and psychological distress
6 studies (published in 5 articles)	N > 11.466	The majority of studies (and the study with the largest reported sample size; N = 11.466) found (very) small negative effects of housing affordibility on overall mental health outcomes in (subgroups of) renters. 1 study found a small negative effect of social housing on mental health outcomes.	1/6 studies was of high methodological quality; 5 studies applied a longitudinal panel study design and 1 study a quasi-experimental design. Most of the studies did not report the (sub)sample size of renters. All studies provided clear inclusion criteria for the intervention and control groups; or a within-subjects design. All studies measured exposure and outcome in a valid and reliable way. All…	Serious concerns.	4 studies reported very small or small but significant effects with worse mental health of renters with housing affordibility stress or unaffordable housing. 1 of these studies did not find these effects in private renters, but in public renters. Another study reports this effect only for low income groups. 1 study reported a negative effect of housing unaffordibility on mental health in 1/2 samp…	Borderline inconsistency. (Generally, the reported effects show in the same direction in at least subgroups of renters; no wide differences between effects; only one effect points in the other direction; probably because of the indirect operationalization of housing affordability as social housing).	The participants, housing affordability measures, and mental health outcomes in the studies all provided direct evidence to the clinical question at hand, although different subgroups and operationalizations have been used: Participants: 1 study each investigated the following populations: Renters; Private & public renters; Low-income private renters; Low-income private renters who experienced a …	No serious indirectness (some variability in the participants, affordability measures, and mental health outcome measure noted).	Large total sample size (N > 11.466); 5/6 studies do not report sample size of renters. 3 studies reported narrow Cis; 3 studies did not report CIs. Study with the highst methodological quality did not report CIs.	Borderline imprecision. (Overall large sample size; CIs reported are narrow)	We did not strongly suspect publication bias as both negative and positive findings, and both significant and non-significant findings were published, and the search for studies was comprehensive.	No concerns.	No large effects in any study. No dose response gradient. Most of the studies controlled comprehensibly for confounders and/ or used a matched control group: Age (4x), sex (2x), tenure (1x), income (4x), number of adults in the household (1x), number of children in the household (1x), years of unemployment (1x), education (1x), marital status (1x), self-reported health (1x), long-term disability …	No factors to raise the certainty of evidence.	Low certainty ⊕⊕OO (only observational studies; some differences in operationalization and serious risk of bias)
Housing affordability - Depression
4 studies	N = 180,073	The majority of studies (and the study with the largest sample size; N = 179,037) reported negative effects of housing affordibility on depressive symptoms in (subgroups of) renters.	1/4 studies was of high methodological quality; 1 study applied a longitudinal cohort study design, 1 study applied a longitudinal quasi-experimental design, 1 study applied a quasi-experimental repeated cross-sectional study design, and the last study applied a cross-sectional study design. The study with the largest sample size (N = 179,037) shows a (very) small, but robust effect (quasi-experi…	Serious concerns.	3 contributing studies had small sample sizes. 1 study reported a robust effect of higher risk for depressive symptoms after reduction of housing benefits (with matched controls and remaining at least 24 months). 1 study reported a positive association between rent burden and severe rent burden, and depression. Another study reported increase in county-level median percentage of housing cost burd…	Serious inconsistency. (Probably due to different operationalizations and small sample sizes)	The participants, housing affordability measures, and depression measures in the studies all provided direct evidence to the clinical question at hand, although different subgroups and operationalizations have been used: Participants: 1 study investigated low-income Latin American renters living in the Bronx who were eligible for rental assistance, 1 study investigated female caregivers from low-…	Borderline indirectness. (due to the very specific populations under study and some variability in the participants, affordability measures, and mental health outcome measure)	Large total sample size (N > 180,073); 3/4 studies with sample sizes < 400. The largest study with a sample size > 399 reported a (very) small robust effect of higher risk for depressive symptoms after reduction of housing benefits (with matched controls and remaining at least 24 months). 3/4 studies reported relatively narrow CIs. 1 study did not report CIs.	Borderline imprecision.	We did not strongly suspect publication bias as both negative and positive findings, and both significant and non-significant findings were published, and the search for studies was comprehensive.	No concerns.	No large effects in any study. No dose response gradient. Most of the studies controlled comprehensibly for confounders and/ or used a matched control group: Age (2x), sex (2x), race & ethnicity (2x), education (3x), income (1x), socio-economic status (1x), number of children (1x), status of a partner living in the household (1x), marital status (1x), self-reported comorbidities (1x), interview l…	No factors to raise the certainty of evidence.	Low certainty ⊕⊕OO (only observational studies; one cohort study; considerable differences in target populations/ subsamples of renters, operationalization and serious risk of bias; although most studies controlled well for confounders)
Housing affordability - Psychosocial functioning
1 study	N = 371	No effect of housing affordability on hostility found.	1/1 study was of high methodological quality; no effect found (N = 371); the study used a cross-sectional study design with a very specific subgroup of renters, and only a small sample size. The study provided clear inclusion criteria for the intervention and control groups. The study measured exposure and outcome in a valid way. The outcome measure showed low reliability. The study controlled ad…	Borderline concerns.	Only a single study.	N/A	The participants, housing affordability measures, and psychosocial functioning measures in the study provided direct evidence to the clinical question at hand, although a very specific subgroup and outcome measure have been chosen: Participants: Low-income Latin American renters living in the Bronx who were eligible for rental assistance. Housing affordability: Different forms of housing assistan…	Borderline indirectness.	Only 1 study with a sample size < 400. The results show narrow CIs. No effect found.	Very serious concerns.	Possible publication bias due to limited data on psychosocial functioning being analysed. Although the search for studies was comprehensive.	Serious concerns.	No large effect. No dose-response gradient. The study controlled for the following confounders: Age, sex, education, self-reported comorbidities, and interview language.	No factors to raise the certainty of evidence.	Very low certainty ⊕OOO. (only one study with a small sample size and a specific population under study)
Housing instability - Overall mental health, well-being, and psychological distress
7 studies	N = 93,557 - 96,724 (depending on the analysis)	The majority of studies (and the study with the largest sample size; N = 74,655) found small negative effects of housing instability on overall mental health outcomes.	2/7 studies were of high methodological quality; 4 studies used a longitudinal panel study design; 1 study each applied a longitudinal cohort study design, a quasi-experimental/ repeated cross-sectional study design, and a cross-sectional study design. The study with the largest sample size (N = 74,655) and a quasi-experimental study design reported a small negative effect of state-level eviction…	Serious concerns.	2/2 studies reported positive effects of (strong) state-level moratoriums on mental health and psychological distress of renters. 1 study reported small effects and a dose-response relation with only strong state-level moratoriums having a positive, reducing effect on mental distress (no p-values reported). Another study reported small positive effects of state-level moratoriums. 4/5 studies on i…	Borderline inconsistency.	The participants, housing instability measures, and mental health outcomes in the studies all provided direct evidence to the clinical question at hand, although different subgroups and operationalizations have been used: Participants: 4 studies investigated general renters, 1 study each investigated low-income renters, low-income private renters, and renters with a residential eviction case at t…	No concerns.	Large total sample size (N = 93,557 - 96,724); only 1 study with sample size < 400. 3 studies report narrow CIs. 1 study reported slightly wider CIs. 3 studies did not report CIs.	Borderline imprecision. (Although not all studies report important information like CIs, most of the studies point in the same direction of negative effects of different forms of housing instability on mental health, psychological distress, and well-being.)	We did not strongly suspect publication bias as both negative and positive findings, and both significant and non-significant findings were published, and the search for studies was comprehensive.	No concerns.	No large effects in any study. 1 study reported a dose-response relation with stronger state-level moratoriums having a more positive effect on mental health. The studies controlled for the following confounders and/ or used a matched control group: Age (7x), sex (5x), country of birth (2x), nationality (1x), race and ethnicity (2x), indigenous status (1x), marital status (4x), education (3x), in…	No factors to raise the certainty of evidence.	Low certainty ⊕⊕OO (due to differences in operationalization and serious risk of bias)
Housing instability - Depression
7 studies	N = 44,072 - 46,676 (depending on the analysis)	The majority of studies (and the study with the largest sample size; N = 22,324) report negative effects of housing instability on depressive symptoms in (subgroups of) renters.	6/7 studies were of high methodological quality. 1 study applied a longitudinal cohort study design, 2 studies used a longitudinal panel study design, 4 studies applied a cross-sectional study design. The longitudinal cohort study with large sample size (N = 2,676) reported longlasting higher probabilities (small significant effect) for (postpartum) depression after eviction with the effect shrin…	Borderline concerns.	6/7 studies reported negative effects of housing instability on depression, at least in subsamples of renters. The effects are mostly small. Only 1 cross-sectional study did not report any effect. The longitudinal cohort study with large sample size (N = 2,676) reported longlasting higher probabilities (small significant effect) for (postpartum) depression after eviction with the effect shrinking…	No concerns.	The participants, housing instability measures, and depression measures in the studies all provided direct evidence to the clinical question at hand, although different subgroups and operationalizations have been used: Participants: Renters not caught up with rent payments at the time of the survey; renters (3x); low-income Latin American renters living in the Bronx, eligible for rental assistanc…	No concerns.	Large total sample size (N = 44,072 - 46,676); 4/7 studies with sample sizes > 399. 3 studies reported narrow CIs, 1 study reported wide CIs, 3 studies did not report CIs.	Borderline concerns. (Overall large sample size; most CIs reported are narrow)	We did not strongly suspect publication bias as both negative and positive findings, and both significant and non-significant findings were published, and the search for studies was comprehensive.	No concerns.	No large effects in any study. No dose-response gradient. The studies controlled for confounders and/ or used a matched control group: Age (7x), gender (6x), race & ethnicity (5x), foreign born (2x), annual household income (3x), income-to-needs ratio (2x), highest level of education completed (7x), socioeconomic status (1x), employment status (3x), credit card (1x), car (1x), national health ins…	No factors to raise the certainty of evidence.	Low certainty ⊕⊕OO (due to differences in target populations/ subsamples of renters, operationalization and serious risk of bias; although most studies controlled well for confounders)
Housing instability - Anxiety
3 studies	N = 15,136 - 15,186 (depending on the analysis)	Study results were mixed. A large study (N = 14,548) with robust cross-sectional approach pointed in the direction of a signifcant association between housing instability and anxiety, while smaller studies did not find significant effects (in subgroups of renters).	3/3 studies were of high methodological quality. 1 study applied a longitudinal panel study design, 2 studies applied a cross-sectional study design. The cross-sectional study with the largest sample size (N = 14,548) reported a small, significant effect of housing instability on anxiety; the effect was stable in sensitivity analyses. The other cross-sectional study reported no significant effect…	Borderline concerns.	The study with the largest sample size (N = 14,548) reported a small robust effect of housing instability on a higher risk for anxiety in a cross-sectional study. The longitudinal study (N = 255) reported only one moderate, significant effect of housing instability on anxiety attacks in one subgroup of housing instability, not for the other subgroups. 1 small cross-sectional study (N = 333) did n…	Serious inconsistency. (Probably due to different sample sizes and study designs)	The participants, instability measures, and anxiety measures in the studies all provide direct evidence to the clinical question at hand: Participants: The 2 smaller studies invstigated renters in general; the largest study investigated renters not caught up with rent payments. Housing instability: Self-reported risk of eviction in the next two months; Being behind on rent: “Are you currently beh…	No concerns.	Large total sample size (N = 15,136 - 15,186); 1/3 studies with sample sizes > 399. The largest study with a sample size > 399 reported a small robust effect of housing instability on a higher risk for anxiety with narrow CIs. 1 study reported narrow CIs; 1 study reported wide CIs that might hint to some impresicion in the data. 1 study did not report CIs.	Borderline impresicion. (Probably due to small sample sizes and partly missing information on CIs)	We did not strongly suspect publication bias as both negative and positive findings, and both significant and non-#significant findings were published, and the search for studies was comprehensive.	No concerns.	No large effects in any study. No dose-response gradient. The studies controlled for confounders and/ or used a matched control group: Age (3x), gender (3x), race & ethnicity (3x), annual household income (1x), the highest level of education completed (3x), number of children under 18 years of age (2x), marriage status/ partnership status (3x), indicator denoting whether the household received re…	No factors to raise the certainty of evidence.	Low certainty ⊕⊕OO (due to differences in study design and definition of renters, and serious risk of bias; although most studies controlled adequately for confounders)
Housing instability - Psychosocial functioning
2 studies	N = 7,784 - 10,951 (depending on the analysis)	Both studies pointed in the same direction of small negative effects of housing instability in psychosocial functioning at least for some outcome measures. The longitudinal study with the largest sample size (N = 10,580) found a small significant effect of forced moves on psychosocial functioning, but not on role-emotional functioning. The cross-sectional study reported a (very) small, significan…	1/2 studies was of high methodological quality. 1 study applied a longitudinal panel study design, and another study applied a cross-sectional study design. The large longitudinal panel study (N = 10,580) reported a negative effect of forced moves on social functioning; the same study did not report any effect on role-emotional functioning. The smaller, cross-sectional study (N = 371) reported a …	Borderline concerns. (Probably due to small number of studies)	2/3 outcome measures of psychosocial functioning were significantly correlated to housing instability (with small effects). Only one study did not find a significant effect of housing instability on hostile affect. The large longitudinal panel study (N = 10,580) reported a negative effect of forced moves on social functioning; the same study did not report any effect on role-emotional functioning…	Borderline inconsistency.	The participants, instability measures, and measures of psychosocial functioning in the studies all provide direct evidence to the clinical question at hand: Participants: The longitudinal study investigated private renters, the cross-sectional study investigated low-income Latin American renters living in the Bronx, eligible for rental assistance. Housing instability: Residential mobility (force…	No concerns.	Large total sample size (N = 7,784 - 10,951); 1/2 studies with sample sizes > 399. The study with the largest sample size found a small significant effect of housing insecurity on one out of two outcome measures (no CIs reported). The cross-sectional study (N < 400) reported a (very) small, significant effect of perceived crowding on hostile affect with moderatly wide CIs.	Borderline concerns. (all studies point in the same direction; Cis reported are narrow)	Possible publication bias due to limited data on psychosocial functiong being analysed and almost only small positive effects reported; although the search for studies was comprehensive.	Serious concerns.	No large effects in any study. No dose-response gradient. The studies controlled for the following confounders: Age (2x), sex (2x), indigenous status (1x), country of birth (1x), interview language (1x), education level (2x), number of comorbidities (1x), marital status (1x), dependent children present (1x), labour force status (1x), real equivalised household income (1x), duration at current add…	No factors to raise the certainty of evidence.	Low certainty ⊕⊕OO (due to small number of studies, differences in study design, and populations under study; although most studies controlled adequately for confounders)
Housing instability - Mental health treatment
2 studies	N = 14,637	The study with the largest sample size (cross-sectional study design; N = 14,548)) reported a (very) small, significant effect of housing instability (eviction risk) on prescription medication use. The other study did not report an effect of housing instability on mental health treatment use.	1/2 studies was of high methodological quality; 1 study applied a longitudinal cohort study design with a small sample size, N = 89, and 1 study a cross-sectional study design with a large sample size, N = 14,548. All studies provided clear inclusion criteria for the intervention and control groups; or a withih-subjects design. 1 study measured exposure and outcome in a valid and reliable way. 1 …	Very serious. (Probably due to different study designs and target groups)	1/2 studies reported a small significant effect of housing instability on mental health treatment use (cross-sectional study design, N = 14,548). The other study did not report any effect (longitudinal study design, N = 89). The inconsistent findings might be based on the small number of studies, their different methodological approaches, and target populations.	Serious inconsistency. (Probably due to different study designs and target groups)	The participants, housing instability measures, and measures of mental health treatment use provided direct evidence to the clinical question at hand: Participants: 1 study investigated renters not caught up with the rent payments with high vs. low self-rated risk of eviction; the other study investigated renters (at baseline) with a residential eviction case at the New Haven Eviction Court in 20…	No concerns.	The largest study with a sample size > 399 reported a (very) small effect with narrow CIs of more mental health treatment use in the risk of eviction group vs. no risk of eviction group (cross-sectional study design). The other, smaller longitudinal study with a very specific subgroup of renters did not report any effect of housing instability on mental health treatment (no CIs reported).	Borderline impresicion. (Probably due to different methodological approaches and small sample sizes)	We did not strongly suspect publication bias as both negative and positive findings, and both significant and non-significant findings were published, and the search for studies was comprehensive.	No concerns.	No large effects in any study. No dose-response gradient. The studies controlled for the following confounders: Age (2x), sex (2x), race/ethnicity (2x), education (2x), marital status (1x), employment status (1x), income (2x), number of children under 18 years (1x), rental assistance (1x), region of residential address (1x), prior history of eviction court (1x), eviction (1x), incarceration (1x),…	No factors to raise the certainty of evidence.	Very low certainty ⊕OOO. (only two studies with very different methodological approaches and different findings)
Housing instability - Depression and anxiety combined
1 study	N = 89	No effect of housing instability (eviction) on depression and anxitey (combinded).	0/1 study was of high methodological quality. 1 longitudinal cohort study (N = 89) with a very specific subgroup of renters did not find any effect over time. The study provided clear inclusion criteria for the intervention and control groups. The study measured exposure and outcome in a valid and reliable way. The study did not report controll for confounding factors. Adequate but incomplete fol…	Very serious concerns.	Only a single study.	N/A	The participants, housing instability measure, and depression + anxiety combined measure in the study provided direct evidence to the clinical question at hand, although a very specific subgroup has been chosen: Participants: Renters (at baseline) with a residential eviction case at the New Haven Eviction Court in 2017/18. Housing instability: Residential mobility after eviction court - participa…	No concerns.	Sample size N = 89. No effect found; no CIs reported.	Serious concerns.	We did not strongly suspect publication bias since most of the studies assess depression and anxiety seperately (see findings above). Besides, the search for studies was comprehensive.	No concerns.	No large effect. No dose-response gradient. Unclear if/ how the study controlled for the following potential confounders that have been identified: Age, sex, race/ethnicity, education, marital status, employment status, and income, as well as prior history of eviction court, eviction, incarceration, and homelessness.	No factors to raise the certainty of evidence.	Very low certainty ⊕OOO (only one study with a small sample size)
Housing instability - Post-traumatic stress disorder
1 study	N = 89	No effect of housing instability (eviction) on PTSD (dichotomous yes/ no).	0/1 study was of high methodological quality. 1 longitudinal cohort study (N = 89) with a very specific subgroup of renters did not find any effect over time. The study provided clear inclusion criteria for the intervention and control groups. The study measured exposure and outcome in a valid and reliable way. The study did not report controll for confounding factors. Adequate but incomplete fol…	Very serious concerns.	Only a single study.	N/A	The participants, housing instability measure, and PTSD measure in the study provided direct evidence to the clinical question at hand, although a very specific subgroup has been chosen: Participants: Renters (at baseline) with a residential eviction case at the New Haven Eviction Court in 2017/18. Housing instability: Residential mobility after eviction court - participants who had to move vs. d…	No concerns.	Sample size N = 89. No effect found; no CIs reported.	Serious concerns.	Possible publication bias due to limited data on PTSD being analysed. Although the search for studies was comprehensive.	Serious concerns.	No large effect. No dose-response gradient. Unclear if/ how the study controlled for the following potential confounders that have been identified: Age, sex, race/ethnicity, education, marital status, employment status, and income, as well as prior history of eviction court, eviction, incarceration, and homelessness.	No factors to raise the certainty of evidence.	Very low certainty ⊕OOO (only one study with a small sample size)
Housing instability - Problematic alcohol use
1 study	N = 383	No effect of housing instability (behind on rent) on problematic alcohol use.	0/1 study was of high methodological quality. 1 cross-sectional study (N = 383) with renters who experienced housing insecurity recently (n = 333) and renters who have exprienced prior housing insecurity (n = 50) did not find any effect on probelamtic alcohol use. The study provided clear inclusion criteria for the intervention and control group. The study measured the outcome in a valid and reli…	Very serious concerns.	Only a single study.	N/A	The participants, housing instability measures, and problematic alcohol use measures in the study provided direct evidence to the clinical question at hand, although a very specific subgroup and outcome measure have been chosen: Participants: Renters currently behind on rent (+ renters with prior housing insecurity) vs. renters currently not behind on rent. Housing instability: Single item: “Are …	No concerns.	Sample size < 400. No effect found. Moderately wide CIs reported.	Serious concerns.	Possible publication bias due to limited data being analysed. Despite this data should be available; although the search for studies was comprehensive.	Serious concerns.	No large effect. No dose-response relation. The study controlled for the following confounders: Age, gender, race (African American vs. not African American), partnership status (married or cohabiting vs. not), educational attainment (at least a Bachelor’s degree vs. less education), employment status and employment instability history, and household’s income-to-needs ratio.	No factors to raise the certainty of evidence.	Very low certainty ⊕OOO (only one study with a small sample size)
Housing instability - Suicidal ideation and behavior
1 study	N = 89	No effect of housing instability (eviction) on suicidal ideation.	0/1 study was of high methodological quality. 1 longitudinal cohort study (N = 89) with a very specific subgroup of renters did not find any effect over time. The study provided clear inclusion criteria for the intervention and control groups. The study measured exposure and outcome in a valid and reliable way. The study did not report controll for confounding factors. Adequate but incomplete fol…	Very serious concerns.	Only a single study.	N/A	The participants, housing instability measures, and measures of suicidal ideation in the study provided direct evidence to the clinical question at hand, although a very specific subgroup has been chosen: Participants: Renters (at baseline) with a residential eviction case at the New Haven Eviction Court in 2017/18 Housing instability: Residential mobility after eviction court - participants who …	No concerns.	Sample size N = 89. No effect found; no CIs reported.	Serious concerns.	Possible publication bias due to limited data on suicidal ideation being analysed and almost only small positive effects reported; although the search for studies was comprehensive.	Serious concerns.	No large effect. No dose-response gradient. Unclear if/ how the study controlled for the following potential confounders that have been identified: Age, sex, race/ethnicity, education, marital status, employment status, and income, as well as prior history of eviction court, eviction, incarceration, and homelessness.	No factors to raise the certainty of evidence.	Very low certainty ⊕OOO (only one study with a small sample size)
Note: CI = Confidence intervall; N = sample size; PTSD = Post-traumatic stress disorder
